# Supplementary material for: Isolation, Characterization, and Anti-Allergic Evaluation of Phytochemicals from Wikstroemia trichotoma
Source: Nutrients. 2025 Apr 30;17(9):1552. doi: 10.3390/nu17091552 (PMC12073274; doi:10.3390/nu17091552)
Supplement: Supplementary file 1 [file nutrients-17-01552-s001.zip]

Archive with 1 entries (1 files):
- nutrients-3561576-supplementary.pdf
